# Supplementary material for: Identification and Optimization of Novel Inhibitors of the Polyketide Synthase 13 Thioesterase Domain with Antitubercular Activity
Source: J Med Chem. 2023 Nov 10;66(22):15380–408. doi: 10.1021/acs.jmedchem.3c01514 (PMC10683028; doi:10.1021/acs.jmedchem.3c01514)
Supplement: Supplementary file 2 — jm3c01514_si_002.csv [file jm3c01514_si_002.csv]

number in resubmission	SMILES	Structural_alert_PAINS	PKS13 IC50 (µM)	MIC (µM)	Microsomal Cli (mL/min/g)	Hepatocyte Cli (mL/min/g)	CHI-logDpH7.4	Mt Intramacrophage MIC90 (µM)	Hs-HEPG IC50 (µM)	Aq. solubility pH7.4 (µM)	PAMPA-pH7.4 PE (nm/s)	AbbVie-HERG-QPATCH IC50
3	COc1ccc(cc1OC)CNC(=O)c1nc(no1)-c1ccc(c(c1)OC)OC	No	38	ND	ND	ND	ND		ND			>18.1
4	O=C(NCCc1ccccc1)c1nc(no1)-c1ccccc1	No	11	ND	27	ND	3.2		ND			>15.5
5	COc1ccc(cc1OC)-c1noc(n1)C(=O)NCCc1cccnc1	No	0.6	>100	6.8	14	1.8		>100		77	>16.6
6	COc1ccc(cc1OC)-c1noc(n1)C(=O)NCCc1ccc(cc1)C(=O)O	No	0.6	>100	0.8	<0.5	1		>100		6	>30
7	COc1ccc(cc1OC)-c1noc(n1)C(=O)NCC(C)(C)c1ccccc1	No	6.8	ND	12	ND	3.7		95
8	COc1ccc(cc1OC)-c1noc(n1)C(=O)NC[C@H](C)c1ccccc1	No	1	ND	31	11	3.3		47		55
9	COc1ccc(cc1OC)-c1noc(n1)C(=O)NCC(C)c1ccccc1	No	1.5	ND	27	ND	ND		>100
11	COc1ccc(cc1OC)-c1noc(n1)C(=O)NCCc1ccc(cc1)C(=O)N	No	0.2	30	0.8	11	1.7	9.1	>100		29	>15.9
12	CNC(=O)c1ccc(cc1)CCNC(=O)c1nc(no1)-c1ccc(c(c1)OC)OC	No	0.3	20	0.7	11	1.8	4.6	>100		48	>30
13	COc1ccc(cc1OC)-c1noc(n1)C(=O)NCCc1ccc(cc1)C(=O)N(C)C	No	2	ND	ND	ND	ND		>100
14	COc1ccc(cc1OC)-c1noc(n1)C(=O)NCCc1ccc(cc1)C(=O)N1CCC1	No	0.3	8.8	15	33	2.1	0.8	79		71	>8.1
15	COC1CN(C1)C(=O)c1ccc(cc1)CCNC(=O)c1nc(no1)-c1ccc(c(c1)OC)OC	No	0.3	0.8	2.3	17	2.1	0.6	>100	19	57	>17.9
16	COc1ccc(cc1OC)-c1noc(n1)C(=O)NCCc1ccc(cc1)C(=O)N1CC(F)C1	No	0.3	2.7	13	>50	2.2	0.9	95		85
17	COc1ccc(cc1OC)-c1noc(n1)C(=O)NCCc1ccc(cc1)C(=O)N1CC(F)(F)C1	No	0.4	1	9.3	>50	2.6		>100		63
18	COc1ccc(cc1OC)-c1noc(n1)C(=O)NCCc1ccc(cc1)C(=O)N1CC2(COC2)C1	No	0.2	3.8	1.2	3.8	1.8	2.8	55	12	26
19	COc1cccc(c1)CCNC(=O)c1nc(no1)-c1ccc(c(c1)OC)OC	No	0.5	ND	>50	ND	2.9		69
20	Oc1ccc(cc1O)CCNC(=O)c1nc(no1)-c1ccc(c(c1)O)O	Yes	1.8	>100	ND	ND	ND		>100			>23.5
25	COc1ccc(cc1OC)-c1noc(n1)C(=O)NCCc1ccc(nc1)C(=O)N1CCC1	No	0.4	7.6	2.1	9.2	1.9	5.5	>100		54	>30
33	COc1ccc(cc1OC)-c1noc(n1)C(=O)NC(Cc1ccc(cc1)C(=O)N1CCC1)C#N	No	0.4	0.3	6.6	44	2.1		>100		28
34	COC1CN(C1)C(=O)c1ccc(cc1)CC(NC(=O)c1nc(no1)-c1ccc(c(c1)OC)OC)C#N	No	0.4	0.1	1.8	8.2	2.2	0.2	>100	164	15
38	COc1ccc(cc1OC)-c1noc(n1)C(=O)NC(Cc1ccccc1)C#N	No	0.3	>100	>50	>50	3.1		50		72
44	COc1ccc(cc1OC)-c1noc(n1)C(=O)NC(Cc1ccc(cc1)C(=O)N1CC2(COC2)C1)C#N	No	0.4	0.7	1.3	3.3	2.1	1.3	>100	197	6
45	COC1CN(C1)C(=O)c1ccc(cc1)CC(NC(=O)c1nc(no1)-c1ccc(c(c1)OCC1(O)CC1)OC)C#N	No	0.9	0.3	1.8	6.7	ND	0.4	>100	152
50	COc1ccc(cc1OC)CCNC(=O)c1nc(no1)-c1ccc(c(c1)OC)OC	No	0.3	11	20	42	2.5	7.2	76		74	>19.8
51	COc1ccc(cc1OC)CCN(C)C(=O)c1nc(no1)-c1ccc(c(c1)OC)OC	No	>50	ND	>50	ND	2.6		>100
53	COc1ccc(cc1OC)-c1noc(n1)CNCCc1ccccc1	No	21	ND	>50	ND	2.9		>50
61	COc1ccc(cc1F)-c1noc(n1)C(=O)NCCc1ccc(cc1)C(=O)N1CCC1	No	0.7	>100	18	41	2.6		>100
62	COc1cc(ccc1F)-c1noc(n1)C(=O)NCCc1ccc(cc1)C(=O)N1CCC1	No	0.9	>100	4.6	11	2.6		>100
63	O=C(NCCc1ccc(cc1)C(=O)N1CCC1)c1nc(no1)-c1ccc2nc[nH]c2c1	No	1.1	25	11	4.3	1.3		36		7
64	O=C(NCCc1ccc(cc1)C(=O)N1CCC1)c1nc(no1)-c1ccc2ccoc2c1	No	0.2	>100	>50	>50	2.5		22		70
65	O=C(NCCc1ccc(cc1)C(=O)N1CCC1)c1nc(no1)-c1ccc2cc[nH]c2c1	No	0.2	>100	8.7	29	2.3		20		44
66	O=C(NCCc1ccc(cc1)C(=O)N1CCC1)c1nc(no1)-c1ccc2cn[nH]c2c1	No	0.1	25	8	9.5	1.6		32		55
67	COc1cccc(c1)-c1noc(n1)C(=O)NCCc1ccc(cc1)C(=O)N1CCC1	No	0.2	37	13	44	2.4		>100		101
77	COC1CN(C1)C(=O)c1ccc(cc1)CCNC(=O)c1nc(no1)-c1ccc(c(c1)OCC1CC1)OC	No	0.4	1.8	6	9.3	2.9	3.3	>100	2	36
78	COC1CN(C1)C(=O)c1ccc(cc1)CCNC(=O)c1nc(no1)-c1ccc(c(c1)OC1CCC1)OC	No	0.4	7.1	10	14	2.9		>100
79	COC1CN(C1)C(=O)c1ccc(cc1)CCNC(=O)c1nc(no1)-c1ccc(c(c1)OC1CC1)OC	No	0.3	1.1	7.9	14	2.6	1.1	>100	14	46
80	COC1CN(C1)C(=O)c1ccc(cc1)CCNC(=O)c1nc(no1)-c1ccc(c(c1)OCC1(O)CC1)OC	No	0.3	1.2	1.1	3.2	2	0.8	>100	33	14
87	COc1ccc(cc1OC)CCC(=O)Nc1cc(on1)-c1ccc(c(c1)OC)OC	No	0.4	>100	15	ND	ND		>100
90	COc1ccc(cc1OC)-c1nc(no1)C(=O)NCCc1ccccc1	No	0.8	>100	>50	36	2.9		>100			>15.5
94	COc1ccc(cc1OC)-c1coc(c1)C(=O)NCCc1ccccc1	No	12	ND	ND	ND	ND		ND			0.6
97	COc1ccc(cc1OC)-c1cccc(c1)C(=O)NCCc1ccccc1	No	>25	ND	ND	ND	ND		ND			1.2
101	COc1ccc(cc1OC)-c1n[nH]c(n1)C(=O)NCCc1ccc(cc1)C(=O)N1CCC1	No	>30	>100	2.5	6.4	1.3		>100
104	COC1CN(C1)C(=O)c1ccc(cc1)CCNC(=O)c1nnc(o1)-c1ccc(c(c1)OC)OC	No	1.4	>100	1	2	1.7		57	11	8
105	Oc1ccc(cc1)C1=CC(=O)c2c(ccc(c2CN2CCCCC2)O)O1	No	0.5	10	2.2	ND	ND		ND			0.8
106	COc1ccc(cc1OC)-c1noc(n1)C(=O)NCCc1ccccc1	No	0.3	>100	>50	ND	3		84	51
107	COc1ccc(cc1OC)CCNC(=O)c1nc(no1)-c1ccccc1	No	1.7	ND	9.6	ND	2.8		>50			19.5
108	COc1ccc(cc1OC)-c1noc(n1)C(=O)NCCN1CCOCC1	No	24	ND	0.8	2.8	1.4		>100			30
109	COc1ccc(cc1)CCNC(=O)c1nc(no1)-c1ccc(c(c1)OC)OC	No	0.4	ND	ND	ND	ND		ND
110	COc1ccc(cc1OC)-c1noc(n1)C(=O)NC(CO)Cc1ccccc1	No	>20	ND	ND	ND	ND		ND
111	COc1ccc(cc1OC)CCNC(=O)c1cc(on1)-c1ccc(c(c1)OC)OC	No	0.3	>100	11	ND	ND		>100
